# Supplementary material for: Two remarkable new species of Prothemus Champion from China and Thailand, with comments on their systematic status (Coleoptera, Cantharidae)
Source: Zookeys. 2011 Jul 15;(119):53–61. doi: 10.3897/zookeys.119.1621 (PMC3192429; doi:10.3897/zookeys.119.1621)
Supplement: XML Treatment for Prothemus lycoceroides [file zookeys.119.1621-treatment2.xml]

<!DOCTYPE tp:taxon-treatment
  PUBLIC "-//TaxonX//DTD Taxonomic Treatment Publishing DTD v0 20100105//EN" "tax-treatment-NSO.dtd">
<tp:taxon-treatment xmlns:tp="http://www.plazi.org/taxpub"><tp:treatment-meta><mixed-citation publication-type="journal"><person-group><name><surname>Yang</surname><given-names>Yuxia</given-names></name><name><surname>Kazantsev</surname><given-names>Sergey V.</given-names></name><name><surname>Yang</surname><given-names>Xingke</given-names></name></person-group><article-title>Two remarkable new species of <italic>Prothemus</italic> Champion from China and Thailand, with comments on their systematic status (Coleoptera, Cantharidae)</article-title><source>Zookeys</source><day>15</day><month>7</month><year>2011</year><volume>2011</volume><issue>119</issue><fpage>53</fpage><lpage>61</lpage><pub-id pub-id-type="doi">10.3897/zookeys.119.1621</pub-id></mixed-citation></tp:treatment-meta><tp:nomenclature><tp:taxon-name>
                        <tp:taxon-name-part taxon-name-part-type="genus">Prothemus</tp:taxon-name-part>
                        <tp:taxon-name-part taxon-name-part-type="species">lycoceroides</tp:taxon-name-part>
                    <object-id xmlns:xlink="http://www.w3.org/1999/xlink" xlink:type="simple">urn:lsid:zoobank.org:act:3E254644-AAE8-473B-AB6A-FF3163B4A4EF</object-id>
                    <object-id xmlns:xlink="http://www.w3.org/1999/xlink" xlink:type="simple">http://species-id.net/wiki/Prothemus_lycoceroides</object-id>
                    </tp:taxon-name><tp:taxon-authority>Kazantsev</tp:taxon-authority><tp:taxon-status xmlns:xlink="http://www.w3.org/1999/xlink" xlink:type="simple">sp. n.</tp:taxon-status><xref ref-type="bibr" rid="B1">Figs 2</xref><xref ref-type="bibr" rid="B3">10–12</xref></tp:nomenclature><tp:treatment-sec sec-type="Type material"><title>Type material.</title><p> <bold>Holotype</bold> male, THAILAND, Chiang Dao, 1000m, <named-content xmlns:xlink="http://www.w3.org/1999/xlink" content-type="dwc:verbatimCoordinates" xlink:type="simple">19°25'N, 98°52'E</named-content>, 17–24.v.1991, leg. V. Kubáň (ICCM). Paratypes, two males and one female, same data as holotype (ICCM).</p></tp:treatment-sec><tp:treatment-sec sec-type="Distribution"><title>Distribution.</title><p>Thailand (Chiang Dao).</p></tp:treatment-sec><tp:treatment-sec sec-type="Diagnosis"><title>Diagnosis.</title><p><italic><tp:taxon-name>Prothemus lycoceroides</tp:taxon-name></italic> sp. n. is fairly similar to <italic><tp:taxon-name>Prothemus laticornis</tp:taxon-name></italic> sp. n., but distinguishable by the narrower antennae, less prominent longitudinal elytral costae and less curved apices of parameres of the aedeagus.</p></tp:treatment-sec><tp:treatment-sec sec-type="Description"><title>Description.</title><p> <bold>Male</bold> (<xref ref-type="bibr" rid="B1">Fig. 2</xref>). Black. Pronotum and elytra red; pronotum with a darkened median stripe.</p><p>Head surface dorsally densely and finely punctate, slightly depressed between eyes; ultimate maxillary palpomere elongate, securiform, widest near base, acute at apex; antenna extending to apical one-fourth of elytron, antennomere II as long as wide at apex, III–VIII flattened and serrate, at least 2.0 times as long as wide at apices, IX–XI slightly flattened and subparallel-sided (<xref ref-type="bibr" rid="B3">Fig. 10</xref>).</p><p>Pronotum slightly wider than long, widest near base, all margins and angles rounded, disc distinctly convex, with an obscure median groove.</p><p>Elytra long, about 4.75 times longer than pronotum and 3.2 times longer than wide at humeri, humeral width distinctly wider than that of posterior margin of pronotum, almost parallel-sided, disc surface densely and finely punctate, with 2 distinct longitudinal costae.</p><p>Aedeagus (<xref ref-type="bibr" rid="B3">Fig. 12</xref>): fairly similar to <italic><tp:taxon-name>Prothemus laticornis</tp:taxon-name></italic> sp. n., distinguishable by less curved apices of parameres.</p><p><bold>Female</bold>. Similar to male, but larger and wider, eye smaller, antenna (<xref ref-type="bibr" rid="B3">Fig. 11</xref>) shorter and wider in middle antennomeres.</p><p>Body length 13.2–13.8 mm, width 3.0–3.3 mm.</p><fig id="F3" position="float" orientation="portrait"><label>Figures 10–12.</label><caption><p><italic><tp:taxon-name>Prothemus lycoceroides</tp:taxon-name></italic> sp. n. <bold>10</bold> male right antenna, dorsal view <bold>11</bold> female left antenna, dorsal view <bold>12</bold> aedeagus (lateral view). Scale bars: 1 mm.</p></caption><graphic xmlns:xlink="http://www.w3.org/1999/xlink" xlink:href="ZooKeys-119-053-g003.jpg" position="float" orientation="portrait" xlink:type="simple"/></fig></tp:treatment-sec><tp:treatment-sec sec-type="Etymology"><title>Etymology.</title><p>The name of the new species is modified from <italic><tp:taxon-name>Lycocerus</tp:taxon-name></italic>, alluding to its similarity to the members of some <italic><tp:taxon-name>Lycocerus</tp:taxon-name></italic> species.</p></tp:treatment-sec><tp:treatment-sec sec-type="A key to distinguish the new species from all other species of"><title>A key to distinguish the new species from all other species of Prothemus Champion</title><table-wrap position="float" orientation="portrait"><table><tbody><tr><td rowspan="1" colspan="1">1</td><td rowspan="1" colspan="1">Antennae dilated and or serrate; elytra covered with distinct longitudinal costae and longer pubescence</td><td rowspan="1" colspan="1">2</td></tr><tr><td rowspan="1" colspan="1">–</td><td rowspan="1" colspan="1">Antennae filiform; elytra never like above</td><td rowspan="1" colspan="1">all other species</td></tr><tr><td rowspan="1" colspan="1">2</td><td rowspan="1" colspan="1">Antennae wider, male antennomeres III–VIII no more than 1.5 times as long as wide at apices, IX–X distinctly widened</td><td rowspan="1" colspan="1"><italic><tp:taxon-name>Prothemus laticornis</tp:taxon-name></italic> sp. n.</td></tr><tr><td rowspan="1" colspan="1">–</td><td rowspan="1" colspan="1">Antennae narrower, male antennomeres III–VIII at least 2.0 times as long as wide at apices, IX–X slightly widened</td><td rowspan="1" colspan="1"><italic><tp:taxon-name>Prothemus lycoceroides</tp:taxon-name></italic> sp. n.</td></tr></tbody><!--PageBreak--></table></table-wrap></tp:treatment-sec><ref-list><ref id="B1"><mixed-citation xmlns:xlink="http://www.w3.org/1999/xlink" xlink:type="simple"><person-group><name name-style="western"><surname>Kazantsev</surname><given-names>SV</given-names></name><name name-style="western"><surname>Brancucci</surname><given-names>M</given-names></name></person-group> (<year>2007</year>)<article-title> Cantharidae.</article-title> In: <person-group><name name-style="western"><surname>Löbl</surname><given-names>I</given-names></name><name name-style="western"><surname>Smetana</surname><given-names>A</given-names></name></person-group> (<role>Eds</role>). <issue-title>Catalogue of Palaearctic Coleoptera, Vol.</issue-title><source>4. Apollo Books, Stenstrup</source>: <fpage>234</fpage>-<lpage>298</lpage>.</mixed-citation></ref><ref id="B3"><mixed-citation xmlns:xlink="http://www.w3.org/1999/xlink" xlink:type="simple"><person-group><name name-style="western"><surname>Okushima</surname><given-names>Y</given-names></name><name name-style="western"><surname>Satô</surname><given-names>M</given-names></name></person-group> (<year>1997</year>)<article-title> Cantharid beetles of the genus <italic>Prothemus</italic> (Coleoptera, Cantharidae) of the Ryukyu Islands, southwest Japan.</article-title><source>Elytra </source><volume>25</volume>: <fpage>333</fpage>-<lpage>342</lpage>.</mixed-citation></ref></ref-list></tp:taxon-treatment>
